# Supplementary material for: Coordinated expression of vascular endothelial growth factor A and urokinase-type plasminogen activator contributes to classical swine fever virus Shimen infection in macrophages
Source: BMC Vet Res. 2019 Mar 8;15:82. doi: 10.1186/s12917-019-1826-8 (PMC6407193; doi:10.1186/s12917-019-1826-8)
Supplement: Supplementary file 2 — Datasets used to generate co-expression network. (XLS 32 kb) [file 12917_2019_1826_MOESM2_ESM.xls]

## Sheet: GeneSignal
GeneSymbol	control	CSFV Shimen group	CSFV C group
ACLY	44.48	97.1	34.14
ACP2	6.65	14.76	9.27
ACSL4	221.15	487.8	224.94
ADM	25.15	60.92	28.26
ADSS	47.8	82.13	36.85
AIF1	1.45	5.41	0.45
ALDH2	16	4.99	9.72
ANGPTL4	18.29	31.81	10.85
ANXA4	230.09	132.87	338.65
AQP1	2.08	7.9	0.68
ARG1	237.15	676.39	358.77
ARHGEF2	32.84	72.15	34.14
ASNS	210.13	1075.4	689.97
B2M	296.6	146.38	184.02
BCAS2	54.25	54.585	43.18
BCOR	6.24	14.35	3.84
BHLHE40	146.95	224.14	96.76
BID	15.8	33.89	15.6
BMPR1B	6.24	14.14	11.08
CAT	8.52	2.7	11.3
CAV2	103.09	284.86	145.14
CCL2	4.36	11.64	5.88
CCN2	153.81	453.28	91.78
CDA	189.97	360.96	146.27
CDC42SE1	7.69	13.1	5.2
CDKN1A	121.8	363.66	100.15
CES1	10.81	19.55	8.36
CFDP1	49.26	21.42	89.3
COASY	23.9	10.6	25.77
COL12A1	10.81	30.15	15.15
COPS2	88.96	42.21	78.22
COPS4	127.83	40.13	101.28
COPS5	59.44	25.57	50.87
CRLF3	11.64	3.53	13.56
CTH	8.73	23.08	7.23
CTNNB1	122.42	353.27	223.81
CTSL1	163.16	359.92	252.07
CYR61	12.06	128.91	19.89
DDX1	85.43	41.79	95.63
DPYD	5.2	11.64	2.49
ECE1	0.62	4.99	2.03
EFNA1	8.31	18.3	13.11
EHD1	0.62	4.57	0.9
EIF2B1	24.32	16.22	35.49
EMP3	66.93	138.9	102.41
ERO1L	53.42	19.13	55.39
ETS1	15.59	34.31	18.99
FADS2	3.95	11.02	5.65
FADS3	24.73	90.45	36.4
FBXO5	7.9	20.58	6.78
FECH	49.05	72.98	36.4
FH	213.46	106.04	150.79
FLT1	2.29	17.47	5.88
FOS	32.84	66.95	25.55
FOXA2	1.25	7.69	0.9
GALT	13.93	2.91	4.75
GCLC	12.89	44.08	13.34
GLRX3	41.78	87.33	28.03
GLS	46.97	178.4	80.93
GNAS	609.62	1114.7	512.05
GPR56	23.69	95.44	52.22
GPX2	16.63	1.25	6.33
HES1	34.92	88.58	63.53
HIG2	126.58	211.05	80.71
HOOK2	21.82	9.98	18.54
HSF2	12.26	28.07	14.24
Hsp27	42.82	17.05	46.8
HYOU1	4.16	12.89	9.04
IGF1R	3.95	0.62	4.97
IL4R	45.1	132.66	49.51
IL8	29.1	123.51	10.4
INHBA	20.58	50.94	26.22
ITGA5	1.25	22.66	8.14
ITGAV	15.59	63.83	27.58
ITGB5	165.03	47.41	76.19
JAG1	41.36	143.47	37.08
JAK2	13.51	5.41	15.6
KIFAP3	30.97	65.08	34.81
KLF13	8.52	19.13	11.76
KLF4	24.94	176.95	71.44
LAMA3	203.9	570.97	350.86
LCP1	1.66	6.65	2.71
LOC100153307	21.2	8.73	12.43
LOC100153472	12.68	4.16	11.53
LOC100153846	7.9	13.1	5.43
LOC100154068	67.55	24.54	38.88
LOC100154658	24.53	58.22	37.08
LOC100156170	104.34	57.18	128.41
LOC100156323	23.07	9.15	34.81
LOC100157266	59.44	118.93	46.12
LOC100157655	51.34	104.59	74.83
LOC100157957	24.11	49.49	15.37
LOC100510917	30.97	8.52	18.99
LOC100511125	1.25	6.65	3.62
LOC100511240	61.31	101.68	50.41
LOC100512244	216.78	102.09	230.37
LOC100513228	2.08	8.32	5.2
LOC100513826	153.18	57.39	84.32
LOC100514491	1.66	16.84	9.04
LOC100515165	51.55	23.08	49.74
LOC100515267	40.32	101.88	38.43
LOC100515361	88.34	56.97	133.83
LOC100516165	90.21	32.02	103.09
LOC100516340	12.47	4.57	7.01
LOC100516562	36.79	21.21	45.21
LOC100516774	175.42	355.76	170.91
LOC100516875	0.62	4.99	1.81
LOC100517825	9.15	32.85	17.41
LOC100518225	12.47	35.97	16.28
LOC100518664	19.75	8.32	16.28
LOC100518718	128.24	337.47	153.05
LOC100518786	14.96	6.03	17.41
LOC100519163	41.15	15.59	49.74
LOC100519934	5753.21	2181.36	5495.77
LOC100520312	100.18	46.99	71.21
LOC100521443	20.16	99.6	21.93
LOC100521642	91.45	235.37	72.34
LOC100521667	80.02	320.83	184.25
LOC100521958	2.29	10.4	6.33
LOC100521982	144.87	260.74	122.53
LOC100522014	218.24	137.23	292.54
LOC100522394	380.15	1710.82	1003.53
LOC100522725	695.25	224.77	418.23
LOC100522873	0.62	8.94	3.39
LOC100522904	13.93	23.08	11.53
LOC100524425	3.53	0.42	5.2
LOC100526132	11.02	4.16	10.85
LOC100526249	3.33	18.71	8.59
LOC100621139	3.53	10.81	7.91
LOC100625555	14.76	50.53	33.91
LOC100739053	19.95	9.15	38.43
LOC100739517	5.4	15.8	5.43
LRP5	21.41	9.15	22.83
MAPK9	8.52	17.67	12.89
MEF2D	8.52	16.22	6.33
MLH1	19.75	7.49	11.3
MMP-13	10.81	66.95	17.41
MTIF2	38.04	17.26	50.64
MUC1	80.02	21.21	125.92
MYO1B	44.69	126.42	73.7
MYO6	28.68	17.26	47.25
NAGPA	12.47	5.41	16.73
NBN	14.55	6.65	14.24
NEDD9	7.27	22.25	10.85
NQO1	42.61	16.43	21.48
NUP188	102.88	46.78	76.19
NUP43	20.37	4.99	10.63
PHF21A	5.2	13.31	8.59
PHGDH	4.36	15.39	1.81
PIK3C3	12.47	7.9	19.44
PKD1	19.54	8.94	24.19
PLAU	187.89	681.38	161.64
PLCD3	21.41	39.71	12.43
PLEKHA1	14.96	30.98	23.96
PLK2	15.8	75.69	21.48
PMAIP1	115.56	498.61	101.28
PN-1	36.79	143.05	81.16
PRDX5	40.32	14.14	23.06
PRKCI	8.31	17.67	10.4
PSMA7	663.45	318.54	482.89
PTGS2	252.33	584.48	257.95
PTK2B	17.25	41.38	15.15
RAB5C	104.03	46.575	105.46
RANBP2	95.19	43.66	69.63
RAP2A	82.93	38.05	136.32
RELA	7.9	3.33	13.56
RNF7	48.43	33.06	67.37
RTN4	744.3	2086.13	1543.61
SALL1	1.87	6.24	1.13
SDC1	35.13	76.93	34.36
SDC2	34.92	77.14	42.05
SDC4	29.1	95.44	37.98
SF3A3	90.62	39.71	89.3
SFN	945.08	466.59	694.04
SLA-8	54.04	17.05	29.16
SLC1A1	17.46	79.64	19.89
SLC37A4	63.39	172.16	66.69
SMAD2	6.03	21.42	11.08
SNRPD3	214.08	87.12	194.19
STAT2	13.09	5.61	17.41
SULT2B1	8.94	2.5	5.88
TALDO1	92.28	190.67	97.44
TFAP2C	9.98	23.29	13.11
TGIF1	47.18	118.52	79.12
THBS1	2.7	47.41	9.95
TNNT1	18.08	39.09	27.35
TPM1	167.52	349.52	205.95
TPM2	1.45	14.55	5.65
TXNIP	62.875	10.5	32.1
TXNL4A	24.32	14.55	32.1
TYRO3	5.61	18.51	10.63
UBE2C	42.82	103.13	41.6
UCP2	2.91	10.81	6.1
VEGFA	21.41	168	20.12
VLDLR	6.86	21.62	6.33
XDH	4.16	1.25	7.23
ZFP36	22.86	54.48	23.06
